# Supplementary material for: Colourimetric Plate Assays Based on Functionalized Gelatine Hydrogel Useful for Various Screening Purposes in Enzymology
Source: Int J Mol Sci. 2022 Dec 20;24(1):33. doi: 10.3390/ijms24010033 (PMC9819853; doi:10.3390/ijms24010033)
Supplement: Supplementary file 1 [file ijms-24-00033-s001.zip]

Archive with 1 entries (1 files):
- ijms-2104735-supplementary.pdf
